# Supplementary material for: Development and validation of a heated drying air diffusion system to optimize rotary dryers and final coffee quality
Source: PLoS One. 2021 Jun 22;16(6):e0251312. doi: 10.1371/journal.pone.0251312 (PMC8219142; doi:10.1371/journal.pone.0251312)
Supplement: S1 Table — (XLS) [file pone.0251312.s001.xls]

## Sheet: S1 Table
Processing	Drying air temperature	Repetitions	Fatty acidity	Total titratable acidity	Reducing sugars	Total sugars	Potassium leaching	Electrical conductivity	Soluble solids
Natural	40 ºC	1	1.13	187.5	0.63	8.56	24.61	109.21	31.25
Natural	40 ºC	2	0.94	162.5	0.65	8.37	28.65	110.17	37.75
Natural	40 ºC	3	1.61	162.5	0.64	8.42	30.05	110.62	31.25
Natural	60 °C	1	2.71	225	0.56	7.54	64.33	238.45	25
Natural	60 °C	2	2.12	225	0.63	7.79	65.09	240.52	25
Natural	60 °C	3	3.01	200	0.53	7.59	69.8	240.7	25
Pulped	40 ºC	1	1.12	187.5	0.61	8.27	23.38	90.98	37.75
Pulped	40 ºC	2	1.11	162.5	0.6	8.72	24.31	89.33	31.25
Pulped	40 ºC	3	1.02	187.5	0.65	7.6	28.38	100.15	31.25
Pulped	60 °C	1	1.64	200	0.22	7.5	67.83	213.38	31.25
Pulped	60 °C	2	1.56	225	0.24	7.1	68.31	217.63	25
Pulped	60 °C	3	1.43	200	0.22	7.3	69.12	214.47	25
Processing	Drying	Repetitions	Sensory notes
Natural	40 ºC	1	69
Natural	40 ºC	2	68
Natural	40 ºC	3	68
Natural	40 ºC	4	66
Natural	40 ºC	5	69
Natural	40 ºC	6	72
Natural	40 ºC	7	67
Natural	40 ºC	8	66
Natural	40 ºC	9	68
Natural	60 ºC	1	72
Natural	60 ºC	2	73
Natural	60 ºC	3	75
Natural	60 ºC	4	79
Natural	60 ºC	5	80
Natural	60 ºC	6	78
Natural	60 ºC	7	70
Natural	60 ºC	8	70
Natural	60 ºC	9	72
Pulped	40 ºC	1	81
Pulped	40 ºC	2	81
Pulped	40 ºC	3	80
Pulped	40 ºC	4	82
Pulped	40 ºC	5	82
Pulped	40 ºC	6	80
Pulped	40 ºC	7	82
Pulped	40 ºC	8	82
Pulped	40 ºC	9	82
Pulped	60 ºC	1	85
Pulped	60 ºC	2	85
Pulped	60 ºC	3	83
Pulped	60 ºC	4	81
Pulped	60 ºC	5	80
Pulped	60 ºC	6	81
Pulped	60 ºC	7	71
Pulped	60 ºC	8	73
Pulped	60 ºC	9	78
